# Supplementary material for: Listening to the Whispers in Neuroimmune Crosstalk: A Comprehensive Workflow to Investigate Neurotrophin Receptor p75NTR Under Endogenous, Low Abundance Conditions
Source: Front Immunol. 2021 Apr 16;12:648283. doi: 10.3389/fimmu.2021.648283 (PMC8085361; doi:10.3389/fimmu.2021.648283)
Supplement: Supplementary Table 2 — Ordering information of applied TaqMan assay probes. [file Table_2.xlsx]

## Sheet: Supplementary table 2
ID	Target gene	interrogated sequence	targeted exon boundary
Hs00182120_m1	ngfr	NM_002507.3	4-5
Hs00609976_m1	ngfr	NM_002507.3	2-3
Hs00609977_m1	ngfr	NM_002507.3	3-4
Hs01015442_m1	ngfr	NM_002507.3	1-2
Hs99999905_m1	gapdh	NM_001289746.1	2-2
